# Supplementary material for: Extract of Gardenia jasminoides Ellis Attenuates High-Fat Diet-Induced Glycolipid Metabolism Disorder in Rats by Targeting Gut Microbiota and TLR4/Myd88/NF-κB Pathway
Source: Antioxidants (Basel). 2024 Feb 28;13(3):293. doi: 10.3390/antiox13030293 (PMC10967366; doi:10.3390/antiox13030293)
Supplement: Supplementary file 1 [file antioxidants-13-00293-s001.zip]

Archive with 1 entries (1 files):
- antioxidants-2873808-supplementary.pdf
